# Supplementary material for: A bright idea—metabarcoding arthropods from light fixtures
Source: PeerJ. 2021 Jul 26;9:e11841. doi: 10.7717/peerj.11841 (PMC8320520; doi:10.7717/peerj.11841)
Supplement: Supplemental Information 7 [file peerj-09-11841-s007.zip]

Archive with 10 entries (10 files):
- indiv_OTUs_v1.R
- __MACOSX/._indiv_OTUs_v1.R
- JAMP_v4.R
- __MACOSX/._JAMP_v4.R
- Lamp_comobs.csv
- __MACOSX/._Lamp_comobs.csv
- size_plot_v1.R
- __MACOSX/._size_plot_v1.R
- Tags_dirk_v1.csv
- __MACOSX/._Tags_dirk_v1.csv
