# Supplementary material for: A bright idea—metabarcoding arthropods from light fixtures
Source: PeerJ. 2021 Jul 26;9:e11841. doi: 10.7717/peerj.11841 (PMC8320520; doi:10.7717/peerj.11841)
Supplement: Supplemental Information 7 [file peerj-09-11841-s007.zip › indiv_OTUs_v1.R]

# 190714 - indiv OTUs

setwd("~/Documents/ZFMK/2019 LAMP survey/3 R scripts/1 plot indiv OTUs")


#data <- read.csv("~/Dropbox/0 Write papers [Dirk]/2019 Lamp study/1 supporting info/Tab_S1_OTUs/LAMP_2019_v4.csv", stringsAsFactors=F)

data <- read.csv("~/Google Drive/WritePapers/2019 lamp project/1 supporting info/Tab_S3_OTUs/LAMP_2019_v4.csv", stringsAsFactors=F)


cbind(names(data))

data <- data[-c(1, 3:11, 69)]

#same order in both tables? yes
#cbind(taxa[1:2], data[1])

# remove reads of low abundance 0.01%


sums <- colSums(data[2:58])

for (i in 2:58){
data[i] <- data[i]/sums[i-1]*100

data[i][data[i]<=0.01] <- 0
}

head(data)
#plot(sums)

data <- data[-nrow(data),] # remove discarded below 0.01

# remove non target hits
data <- data[data$traget==T,]


# remove citicen science data

cbind(names(data))

lamp <- data[ c(1, 47:58, 59:66)]

data <- data[-c(47:58)]


names(data) <- sub(".AF8.", "_", names(data))
data <- data[rowSums(data[2:46])>0,]


nrow(data)


data[1, 2:46]


ID <- names(data[1, 2:46])
col <- ID

col[grep("_", col)] <- "gold"
col[-grep("gold", col)] <- "gray"

data$ID <- sub("\\+AF8-", "_", data$ID)

for (i in 1:nrow(data)){

# make plot
pdf(paste("OTU_plots/", data$ID[i], "_", data$Genus[i], "_", data$Species[i], "_(", data$Order[i], ")", ".pdf", sep=""), height=6, width=8)
n <- barplot(unlist(data[i, 2:46]), xaxt="n", ylab="OTU abundance [%]", ylim=c(0,100), border=NA, col= col, main=paste(data$ID[i], ": ", data$Genus[i], " ", data$Species[i], " (", data$Order[i], ")", sep=""))
axis(1, n, labels=ID, las=2, tick=F, cex.axis=0.6)
dev.off()

}


ncol(data[, 2:46])

sub <- data[data$Genus=="Clogmia",]
sub <- sub[!is.na(sub$Genus),]


sub <- colSums(sub[, 2:46])


mean(sub[1:17])
sd(sub[1:17])

pdf(paste("Clogmia_sum.pdf", sep=""), height=6, width=8)
n <- barplot(unlist(sub), xaxt="n", ylab="OTU abundance [%]", ylim=c(0,100), border=NA, col= col)
axis(1, n, labels=ID, las=2, tick=F, cex.axis=0.6)
dev.off()


install.packages("UpSetR")
library("UpSetR")


cutme <- 0.01

cbind(names(data))
up <- data.frame("B"=rowSums(data[2:18]> cutme)>0, "G"=rowSums(data[19:34]> cutme)>0, "F"=rowSums(data[35:46]> cutme)>0, stringsAsFactors=F)


nrow(data)
nrow(up)
#upset(up, keep.order=T)


up <- up[rowSums(up)>0,]*1


if(F){ # deactivated
gobbledup <- NULL
for (i in 1:nrow(up)){
gobbledup[i] <- paste(up[i,], collapse="")
}
table(gobbledup)}

#install.packages("eulerr", dependencies=T)

library("eulerr")

VennDiag <- euler(up)


#VennDiag <- euler(c("B" = 180, "G" = 869, "F" = 222, "B&G" = 90, "B&F" = 24, "F&G" = 249, "G&F&B" = 162))
plot(VennDiag, counts = TRUE, font=1, cex=1, alpha=0.5, fill=c("red", "yellow", "blue"))


#PCA - 190819


head(data)


#install.packages("FactoMineR", dependencies=T)
library(FactoMineR)

cbind(names(data))
results <- PCA(t(data[2:46]), quali.sup=1, graph=F) # col 1 indexes


plot(results)
#plotellipses(results,1)

summary(results)


pdf("PCR_fwh1_V2.pdf", height=700, width=700, useDingbats=F)
plot(results, habillage=1)
dev.off()


##### total OTUs - 190806


head(data)
tail(data)

cbind(names(data))

sub <-  data[2:46]

sub<- colSums(sub>0)


pdf(paste("OTU_counts_light.pdf", sep=""), height=6, width=8)
n <- barplot(unlist(sub), xaxt="n", ylab="OTU abundance [%]", border=NA, col= col)
axis(1, n, labels=ID, las=2, tick=F, cex.axis=0.6)
dev.off()


sub[grep("_", names(sub))]


t.test(sub[grep("_", names(sub))], sub[-grep("_", names(sub))])


# LAMP CIRCLES FOR MAP


#names(lamp)[14] <- "L14"
cbind(names(lamp))


lamp <- lamp[rowSums(lamp[2:13])>0,]


write.csv(lamp, file="citicen_0.01.csv")


#library(FactoMineR)
#results <- PCA(t(lamp[2:13]), quali.sup=1, graph=F) # col 1 indexes
#plot(results)


OTUcounts <- c(colSums(lamp[2:13]>0), 10, 50, 100, 200)

names(OTUcounts)[13:16] <- c( 10, 50, 100, 200)


diameter <- sqrt(OTUcounts/pi)*2

pdf("citicen_cricles.pdf", height=4, width=10, useDingbats=F)
plot(1:length(OTUcounts), rep(1, length(OTUcounts)), cex= diameter, xaxt="n")
axis(1, at= 1:length(OTUcounts), labels=names(OTUcounts), las=2)
dev.off()


# HIST LAMP
lamp <- lamp[rowSums(lamp[2:13])>0,]


nrow(lamp)
hlamp <- rowSums(lamp[2:13]>0)
table(hlamp)

pdf("citicen_hist.pdf", height=8, width=6)
barplot(table(hlamp))
dev.off()


# HIST CBG

cbind(names(data))

hdata <- rowSums(data[2:46]>0)

nrow(data[2:46])
sum(table(hdata))

table(hdata)

1025/1796*100


pdf("CBG_hist.pdf", height=8, width=12)
barplot(table(hdata))
dev.off()
