# Supplementary material for: A bright idea—metabarcoding arthropods from light fixtures
Source: PeerJ. 2021 Jul 26;9:e11841. doi: 10.7717/peerj.11841 (PMC8320520; doi:10.7717/peerj.11841)
Supplement: Supplemental Information 7 [file peerj-09-11841-s007.zip › JAMP_v4.R]

# 190523 jamp pipeline


library("devtools")
install_github("VascoElbrecht/JAMP", subdir="JAMP")


# make tagging table
setwd("~/Documents/University/2018 Guelph/2019 LAMP survey/2 JAMP")


library("JAMP") # v0.69


data <- read.csv("../1 planning/Lamp_layout_v3.csv", stringsAsFactors=F)


data$Primer_combination <- sub("P5_", "", data$Primer_combination)
data$Primer_combination <- sub("P7_", "", data$Primer_combination)
data$Primer_combination <- gsub("_", "", data$Primer_combination)
data$Primer_combination <- sub("\\+", "_", data$Primer_combination)

data <- data[,3:4]

names(data) <- c("ID", "FileName")

# use NoSpi2!
data$ID[12] <- "BR2Z_NoSpi2"
data$ID[24] <- "BR2X_NoSpi2"


write.csv(file="Lamp_comobs.csv", data, row.names=F, quote=F)


# demultiplexing!
Demultiplexing_shifted(file1="../0 RAW data/Lamp-Lib19_S1_L001_R1_001.fastq", file2="../0 RAW data/Lamp-Lib19_S1_L001_R2_001.fastq", tags="Tags_dirk_v1.csv", combinations="Lamp_comobs.csv", md5=F)


FastQC()

# check for PhiX
#system2("usearch", "-usearch_global \"/Volumes/Jonah_Ventures/2018 - katri/A_Demultiplexing_shifted/_data/N_debris_r1.txt\" -db \"~/Documents/UNI_und_VORLESUNGEN/14 Guelph/1 meta Mining KATRI/1 JAMP/PhiX.fasta\" -id 0.9 -strand both -blast6out \"/Volumes/Jonah_Ventures/2018 - katri/PhiX_table.txt\"")
# usearch -usearch_global "/Volumes/Jonah_Ventures/2018 - katri/A_Demultiplexing_shifted/_data/N_debris_r1.txt" -db "/Users/luckylion/Desktop/PhiX.fasta" -id 0.9 -strand both -blast6out "/Volumes/Jonah_Ventures/2018 - katri/PhiX_table.txt"

# Paired end merging
U_merge_PE()


# merge debres
# Usearch -fastq_mergepairs A_Demultiplexing_shifted/_data/N_debris_r1.txt -reverse A_Demultiplexing_shifted/_data/N_debris_r2.txt -fastqout Debres.txt -fastq_maxdiffs 99 -fastq_pctid 75 -fastq_trunctail 0 -fastq_minovlen 16


# list files, but not empty ones and not NoSpi2
files <- list.files("B_U_merge_PE/_data", full.names=T)[-c(95, 96)]


data <- read.csv("Lamp_comobs.csv", stringsAsFactors=F)

# check wich samples start with BR
tf <- grepl("BR.._", data$ID)

# match to file order
tforder <- match(sub(".*_data/(.*)_PE.fastq", "\\1", files), data$FileName)


cbind(tf[tforder], sub("_PE.fastq", "", files))

U_revcomp(files, RC=tf[tforder])


# trimm primers
Cutadapt(forward="GCHCCHGAYATRGCHTTYCC", reverse="TCDGGRTGNCCRAARAAYCA", bothsides=F)


#list.files(paste("C_U_revcomp", "/_data", sep=""), full.names=T)


Minmax(min=c(421-10), max=c(421+10))

# discard reads above 1 expected error
U_max_ee(max_ee=1)


U_cluster_otus()


Bold_web_hack("BOLD_dirk_1.txt")
Bold_web_hack("BOLD_dirk_2.txt")
Bold_web_hack("BOLD_dirk_3.txt")
Bold_web_hack("BOLD_dirk_4.txt")
Bold_web_hack("BOLD_dirk_5.txt")
Bold_web_hack("BOLD_dirk_6.txt")
Bold_web_hack("BOLD_dirk_7.txt")
Bold_web_hack("BOLD_dirk_8.txt")
Bold_web_hack("BOLD_dirk_9.txt")
Bold_web_hack("BOLD_dirk_10.txt")
Bold_web_hack("BOLD_dirk_11.txt")
Bold_web_hack("BOLD_dirk_12.txt")
Bold_web_hack("BOLD_dirk_13.txt")


setwd("~/Documents/University/2018 Guelph/2018_Malaise_distance/JAMP")

library("JAMP")


# map to ref. Filter 0.001%
#Map2ref(refDB="/Users/luckylion/Documents/UNI_und_VORLESUNGEN/14 Guelph/1 Primer Validation/1 JAMP - Lib21/_REF_DB/Ref_374_nogap_edited_v1.fasta", filter=0.001)


#Remove_last_folder(F)
#U_subset(sample_size=500)

#190207 - try denoising


denoise_me <- list.files("F_U_max_ee/_data", full.names=T)#[-c(22,25,26,29)]

length(denoise_me)
cbind(denoise_me)

# Extracting haplotypes from the metabarcoding data
Denoise(files=denoise_me, minsize=10, minrelsize=0.001, OTUmin=0.01, minHaploPresence=1, withinOTU=10, poolsamples=F)


#####
#Data for andy - 190523
#####


# list files, but not empty ones and not NoSpi2
files <- list.files("F_U_max_ee/_data", full.names=T)
files <- files[c(49:54)]


U_cluster_otus(files=files)
Remove_last_folder()

setwd("~/Documents/University/2018 Guelph/2019 LAMP survey/2 JAMP/H_U_cluster_otus_Andy")
Bold_web_hack("BOLD_ANDY.txt")

library("JAMP")


#####
#Data NoSpi2 - 190523
#####


NoSpi2 <- list.files("B_U_merge_PE/_data", full.names=T)[95:96]


U_revcomp(NoSpi2, RC=c(T,T))


Cutadapt(forward="TTYCCHCGWATAAAYAAYATAAG", reverse="TCDGGRTGNCCRAARAAYCA", bothsides=F, LDist=T)


Minmax(min=c(403-10), max=c(403+10))

# discard reads above 1 expected error
U_max_ee(max_ee=1)


map <- list.files("L_U_max_ee/_data", full.names=T)


U_cluster_otus()

Map2ref(map, refDB="Ref_374_nogap_edited_v1.fasta", filter=0.001)


# Data jukka 190528


# list files, but not empty ones and not NoSpi2
files <- list.files("F_U_max_ee/_data", full.names=T)
files <- files[c(1:22, 41:48)]


U_cluster_otus(files=files)
#Remove_last_folder()


setwd("~/Documents/University/2018 Guelph/2019 LAMP survey/2 JAMP/O_U_cluster_otus_Jukka")
Bold_web_hack("jukka_BOLD_1.txt")
Bold_web_hack("jukka_BOLD_2.txt")

#library("JAMP")

setwd("~/Documents/University/2018 Guelph/2019 LAMP survey/2 JAMP/O_U_cluster_otus_Jukka")

data <- read.csv("5_OTU_table_0.01_ZERO_jukka_v1.csv", stringsAsFactors=F)


cbind(names(data))
nrow(data)

negatives <- c(25:32)
# col 9 neg C07 -> only for sample
neg <- NULL

for (i in 1:nrow(data)){
neg[i] <- max(data[i,negatives])
}

neg2 <- neg*2

temp <- colSums(data[3:32])
for (i in 3:32){
data[,i] <- data[,i]-neg2
data[,i][data[,i]<0] <- 0
}


data[nrow(data),3:32] <- temp-colSums(data[-nrow(data),3:32])


data2 <- data[rowSums(data[nrow(data),3:32])>0,]

sum(temp)
sum(data[,3:32])
sum(data2[,3:32])

# CHECK AGAIN FOR BELOW 0


temp <- data2[,3:32]
data3 <- data2

sampleabundance <- colSums(temp)
for (i in 1:ncol(temp)){
data3[,i+2][!temp[i]/sampleabundance[i]*100>0.01] <- 0
}


# counts


data3[nrow(data3),3:32] <- colSums(data[,3:32]) - colSums(data3[-nrow(data3),3:32])

sum(temp)
sum(data[,3:32])
sum(data2[,3:32])
sum(data3[,3:32])


#cbind(names(data))

write.csv(file="temp_neg.csv", data3, row.names=F)


nrow(data3)


# updated heatmap

row.names(data3) <- data3[,2]

library("JAMP")

pdf("temp_neg_control_adjusted.pdf", height=100, width=10)
OTU_heatmap(data3[3:32], col=rev(c("#d7191c", "#fdae61", "#ffffbf", "#abdda4", "#2b83ba")), abundance=T, rel=F)
dev.off()

cbind(names(data3))


#########
#########
#########
#########
#########
######### 190529
#lamp processed with default settings

setwd("/Users/luckylion/Documents/University/2018 Guelph/2019 LAMP survey/2 JAMP/")


files <- list.files("F_U_max_ee/_data", full.names=T)
files <- files[c(23:48, 55:94)]


U_cluster_otus(files=files)


setwd("/Users/luckylion/Documents/University/2018 Guelph/2019 LAMP survey/2 JAMP/P_U_cluster_otus_LAMP")

# process negatives
data <- read.csv("5_OTU_table_0.01_ZERO.csv", stringsAsFactors=F)


cbind(names(data))
nrow(data)

negatives <- c(21:28)
neg <- NULL

for (i in 1:nrow(data)){
neg[i] <- max(data[i,negatives])
}

neg2 <- neg*2

temp <- colSums(data[3:68])
for (i in 3:68){
data[,i] <- data[,i]-neg2
data[,i][data[,i]<0] <- 0
}


data[nrow(data),3:68] <- temp-colSums(data[-nrow(data),3:68])


data2 <- data[rowSums(data[nrow(data),3:68])>0,]

sum(temp)
sum(data[,3:68])
sum(data2[,3:68])

# CHECK AGAIN FOR BELOW 0


temp <- data2[,3:68]
data3 <- data2

sampleabundance <- colSums(temp)
for (i in 1:ncol(temp)){
data3[,i+2][!temp[i]/sampleabundance[i]*100>0.01] <- 0
}


# counts

data3[nrow(data3),3:68] <- colSums(data[,3:68]) - colSums(data3[-nrow(data3),3:68])

sum(temp)
sum(data[,3:68])
sum(data2[,3:68])
sum(data3[,3:68])


# remove emty OTUs


nrow(data3)


data4 <- data3[rowSums(data[3:68])>0,]


#cbind(names(data))

write.csv(file="temp_neg.csv", data4, row.names=F)


head(data4)
nrow(data4)


write.fasta(as.list(data4$sequ), names=data4$ID, "temp_fasta.txt")

# updated heatmap

row.names(data4) <- data4[,2]

library("JAMP")

pdf("temp_neg_control_adjusted.pdf", height=140, width=40)
OTU_heatmap(data4[3:68], col=rev(c("#d7191c", "#fdae61", "#ffffbf", "#abdda4", "#2b83ba")), abundance=T, rel=F)
dev.off()

cbind(names(data3))


setwd("/Users/luckylion/Documents/University/2018 Guelph/2019 LAMP survey/2 JAMP/P_U_cluster_otus_LAMP")

Bold_web_hack("BOLD_LAMP_1.txt")
Bold_web_hack("BOLD_LAMP_2.txt")
Bold_web_hack("BOLD_LAMP_3.txt")
Bold_web_hack("BOLD_LAMP_4.txt")
Bold_web_hack("BOLD_LAMP_5.txt")
