# Supplementary material for: A bright idea—metabarcoding arthropods from light fixtures
Source: PeerJ. 2021 Jul 26;9:e11841. doi: 10.7717/peerj.11841 (PMC8320520; doi:10.7717/peerj.11841)
Supplement: Supplemental Information 7 [file peerj-09-11841-s007.zip › Lamp_comobs.csv]

ID	FileName
BR2Z_BF22	07_F
BR2Z_BF2T	L24
BR2Z_BF24	10_O
BR2Z_BF25	B06
BR2Z_BF26	B13
BR2Z_BF2B	G03
BR2Z_BF2C	G10
BR2Z_BF2D	F02
BR2Z_BF2E	F09
BR2Z_BF2F	C08
BR2Z_BF2W	BLANK
BR2Z_NoSpi2	NoSpi2_malaise
BR2X_BF22	06_F
BR2X_BF2T	03_O
BR2X_BF24	09_O
BR2X_BF25	B05
BR2X_BF26	B12
BR2X_BF2B	G02
BR2X_BF2C	G09
BR2X_BF2D	C06
BR2X_BF2E	F08
BR2X_BF2F	CWBC1598
BR2X_BF2W	L11
BR2X_NoSpi2	NoSpi2_mock
BR2F_BF22	05_F
BR2F_BF2T	02_O
BR2F_BF24	08_O
BR2F_BF25	C03
BR2F_BF26	B11
BR2F_BF2B	G01
BR2F_BF2C	G08
BR2F_BF2D	F01
BR2F_BF2E	F07
BR2F_BF2F	CWBC1275
BR2F_BF2W	L06
BR2F_BF2Y	L46
BR2E_BF22	04_F
BR2E_BF2T	01_O
BR2E_BF24	07_O
BR2E_BF25	B04
BR2E_BF26	B10
BR2E_BF2B	L14
BR2E_BF2C	G07
BR2E_BF2D	G15
BR2E_BF2E	C07
BR2E_BF2F	CWBC777
BR2E_BF2W	L04
BR2E_BF2Y	L43
BF2Y_BR22	03_F
BF2Y_BR23	11_F
BF2Y_BR24	C02
BF2Y_BR25	B03
BF2Y_BR26	B09
BF2Y_BR2B	B17
BF2Y_BR2C	G06
BF2Y_BR2D	G14
BF2Y_BR2E	F06
BF2Y_BR2F	CWBC590
BF2Y_BR2X	L02
BF2Y_BR2Z	L38
BF2W_BR22	02_F
BF2W_BR23	10_F
BF2W_BR24	06_O
BF2W_BR25	B02
BF2W_BR26	B08
BF2W_BR2B	B16
BF2W_BR2C	C05
BF2W_BR2D	G13
BF2W_BR2E	F05
BF2W_BR2F	F12
BF2W_BR2X	L01
BF2W_BR2Z	L27
BF2F_BR22	01_F
BF2F_BR23	09_F
BF2F_BR24	05_O
BF2F_BR25	B01
BF2F_BR26	C04
BF2F_BR2B	B15
BF2F_BR2C	G05
BF2F_BR2D	G12
BF2F_BR2E	F04
BF2F_BR2F	F11
BF2F_BR2X	CWBC1896
BF2F_BR2Z	L26
BF2E_BR22	C01
BF2E_BR23	08_F
BF2E_BR24	04_O
BF2E_BR25	11_O
BF2E_BR26	B07
BF2E_BR2B	B14
BF2E_BR2C	G04
BF2E_BR2D	G11
BF2E_BR2E	F03
BF2E_BR2F	F10
BF2E_BR2X	CWBC1652
BF2E_BR2Z	L23
