# Supplementary material for: A bright idea—metabarcoding arthropods from light fixtures
Source: PeerJ. 2021 Jul 26;9:e11841. doi: 10.7717/peerj.11841 (PMC8320520; doi:10.7717/peerj.11841)
Supplement: Supplemental Information 7 [file peerj-09-11841-s007.zip › size_plot_v1.R]

# 210514 - LAMP insect sizes

setwd("~/Google Drive/WritePapers/2019 lamp project/1 figures/Fig_4_size")

data <- read.csv("~/Google Drive/WritePapers/2019 lamp project/1 supporting info/Tab_S3_OTUs/LAMP_2019_v4 - google docs.csv")

cbind(names(data))


# only keep sp.
data <- data[!is.na(data$Species),]
data <- data[data$Similarity==100,]

data$Species <- paste0(data$Genus, "_", data$Species)
data <- data[!grepl("sp\\.", data$Species),]
data <- data[!grepl("[0-9]", data$Species),]


data <- data[c(2, 77, 78, 75, 12:56)]

data <- data[data$traget,]
data <- data[-nrow(data),]


data <- data[!is.na(data$mm),]

data$mm <- as.numeric(data$mm)


#data <- data.frame(data[,c(1:4)], "count"=rowSums(data[,-c(1:4)]>0), "sum"=rowSums(data[,-c(1:4)]), data[,-c(1:4)])

# aggregate data

sp <- unique(data$Species)
exp <- data.frame("sp"=NA, reads=NA, OTUs=NA, mm=NA)


for(i in 1:length(sp)){
temp <- data[data$Species==sp[i],]
exp <- rbind(exp, c(temp$Species[1], sum(temp[-c(1:4)]), sum(colSums(temp[-c(1:4)])>0), temp$mm[1]))
}
exp <- exp[-1,]


exp$reads <- as.numeric(exp$reads)
exp$OTUs <- as.numeric(exp$OTUs)
exp$mm <- as.numeric(exp$mm)

exp <- exp[exp$reads!=0,]

head(temp)


pdf("plot.pdf", height=5, width=8)
temp <- exp[exp$mm<=5,]
#temp <- temp[temp$reads>=2000,]

plot(temp$reads, temp$OTUs, ylim=c(0, 45), yaxt="n", xaxt="n", ylab="Number of samples the species is present in", xlab="Total number of sequences per species", pch=2, col="Gray85", log="x", xlim=c(5, 1000000))
axis(2, at=c(0, 10, 20, 30, 40, 45), las=1)
axis(1, at=c(10, 100, 1000, 10000, 100000, 1000000), labels=c(10, 100, "1000", "10000", "100000", "1000000"))

ln <- lm(temp$OTUs~log10(temp$reads))
abline(ln, col="Gray85", lwd=2)
summary(ln)
#sort(data$sum)

temp <- exp[exp$mm>5,]
temp <- temp[temp$mm<=10,]
ln <- lm(temp$OTUs~log10(temp$reads))
points(temp$reads, temp$OTUs, pch=4,  col="gray55")
abline(ln, lwd=2, col="gray55")
summary(ln)

temp <- exp[exp$mm>10,]
ln <- lm(temp$OTUs~log10(temp$reads))
points(temp$reads, temp$OTUs, pch=16)
abline(ln, lwd=2)
summary(ln)

dev.off()


head(temp)
