# Supplementary material for: A bright idea—metabarcoding arthropods from light fixtures
Source: PeerJ. 2021 Jul 26;9:e11841. doi: 10.7717/peerj.11841 (PMC8320520; doi:10.7717/peerj.11841)
Supplement: Supplemental Information 7 [file peerj-09-11841-s007.zip › Tags_dirk_v1.csv]

barcode	rm	ID	comment
GAGCACC	2	BF22	GAGCHCCHGAYATRGCHTTYCC
GAGCCCC	2	BF22	GAGCHCCHGAYATRGCHTTYCC
GAGCTCC	2	BF22	GAGCHCCHGAYATRGCHTTYCC
TGTGCAC	3	BF2T	TGTGCHCCHGAYATRGCHTTYCC
TGTGCCC	3	BF2T	TGTGCHCCHGAYATRGCHTTYCC
TGTGCTC	3	BF2T	TGTGCHCCHGAYATRGCHTTYCC
CTTTGCA	4	BF24	CTTTGCHCCHGAYATRGCHTTYCC
CTTTGCC	4	BF24	CTTTGCHCCHGAYATRGCHTTYCC
CTTTGCT	4	BF24	CTTTGCHCCHGAYATRGCHTTYCC
TTTCAGC	5	BF25	TTTCAGCHCCHGAYATRGCHTTYCC
AAAGAAG	6	BF26	AAAGAAGCHCCHGAYATRGCHTTYCC
ATGCACC	2	BF2B	ATGCHCCHGAYATRGCHTTYCC
ATGCCCC	2	BF2B	ATGCHCCHGAYATRGCHTTYCC
ATGCTCC	2	BF2B	ATGCHCCHGAYATRGCHTTYCC
GTCGCAC	3	BF2C	GTCGCHCCHGAYATRGCHTTYCC
GTCGCCC	3	BF2C	GTCGCHCCHGAYATRGCHTTYCC
GTCGCTC	3	BF2C	GTCGCHCCHGAYATRGCHTTYCC
AGAAGCA	4	BF2D	AGAAGCHCCHGAYATRGCHTTYCC
AGAAGCC	4	BF2D	AGAAGCHCCHGAYATRGCHTTYCC
AGAAGCT	4	BF2D	AGAAGCHCCHGAYATRGCHTTYCC
CGCGAGC	5	BF2E	CGCGAGCHCCHGAYATRGCHTTYCC
GGCATAG	6	BF2F	GGCATAGCHCCHGAYATRGCHTTYCC
CCGGCAC	3	BF2W	CCGGCHCCHGAYATRGCHTTYCC
CCGGCCC	3	BF2W	CCGGCHCCHGAYATRGCHTTYCC
CCGGCTC	3	BF2W	CCGGCHCCHGAYATRGCHTTYCC
TAACTGC	5	BF2Y	TAACTGCHCCHGAYATRGCHTTYCC
AATCAGG	2	BR22	AATCDGGRTGNCCRAARAAYCA
AATCGGG	2	BR22	AATCDGGRTGNCCRAARAAYCA
AATCTGG	2	BR22	AATCDGGRTGNCCRAARAAYCA
TGGTCAG	3	BR23	TGGTCDGGRTGNCCRAARAAYCA
TGGTCGG	3	BR23	TGGTCDGGRTGNCCRAARAAYCA
TGGTCTG	3	BR23	TGGTCDGGRTGNCCRAARAAYCA
GTAATCA	4	BR24	GTAATCDGGRTGNCCRAARAAYCA
GTAATCG	4	BR24	GTAATCDGGRTGNCCRAARAAYCA
GTAATCT	4	BR24	GTAATCDGGRTGNCCRAARAAYCA
GAAAGTC	5	BR25	GAAAGTCDGGRTGNCCRAARAAYCA
TCCTGAT	6	BR26	TCCTGATCDGGRTGNCCRAARAAYCA
GCTCAGG	2	BR2B	GCTCDGGRTGNCCRAARAAYCA
GCTCGGG	2	BR2B	GCTCDGGRTGNCCRAARAAYCA
GCTCTGG	2	BR2B	GCTCDGGRTGNCCRAARAAYCA
ATCTCAG	3	BR2C	ATCTCDGGRTGNCCRAARAAYCA
ATCTCGG	3	BR2C	ATCTCDGGRTGNCCRAARAAYCA
ATCTCTG	3	BR2C	ATCTCDGGRTGNCCRAARAAYCA
CACGTCA	4	BR2D	CACGTCDGGRTGNCCRAARAAYCA
CACGTCG	4	BR2D	CACGTCDGGRTGNCCRAARAAYCA
CACGTCT	4	BR2D	CACGTCDGGRTGNCCRAARAAYCA
TCGTATC	5	BR2E	TCGTATCDGGRTGNCCRAARAAYCA
ACTAATT	6	BR2F	ACTAATTCDGGRTGNCCRAARAAYCA
CCATTCA	4	BR2X	CCATTCDGGRTGNCCRAARAAYCA
CCATTCG	4	BR2X	CCATTCDGGRTGNCCRAARAAYCA
CCATTCT	4	BR2X	CCATTCDGGRTGNCCRAARAAYCA
CGGAGAT	6	BR2Z	CGGAGATCDGGRTGNCCRAARAAYCA
CTGATTC	4	NoSpi2	CTGATTYCCHCGWATAAAYAAYATAAG
CTGATTT	4	NoSpi2	CTGATTYCCHCGWATAAAYAAYATAAG
